# Supplementary material for: Novel Chemicals Derived from Tadalafil Exhibit PRMT5 Inhibition and Promising Activities against Breast Cancer
Source: Int J Mol Sci. 2022 Apr 27;23(9):4806. doi: 10.3390/ijms23094806 (PMC9103191; doi:10.3390/ijms23094806)
Supplement: Supplementary file 1 [file ijms-23-04806-s001.zip]

Archive with 1 entries (1 files):
- ijms-1624470-supplementary.pdf
